# Supplementary material for: Bioinspired Fern-like Fe2O3 Functionalized with Pd/PdO Nanoparticles for High-Performance Acetone Sensing
Source: Molecules. 2024 Dec 7;29(23):5791. doi: 10.3390/molecules29235791 (PMC11643762; doi:10.3390/molecules29235791)
Supplement: Supplementary file 1 [file molecules-29-05791-s001.zip]

Archive with 1 entries (1 files):
- molecules-3357816-supplementary.pdf
